# Supplementary material for: Co-Transplantation of Barcoded Lymphoid-Primed Multipotent (LMPP) and Common Lymphocyte (CLP) Progenitors Reveals a Major Contribution of LMPP to the Lymphoid Lineage
Source: Int J Mol Sci. 2023 Feb 22;24(5):4368. doi: 10.3390/ijms24054368 (PMC10002536; doi:10.3390/ijms24054368)
Supplement: Supplementary file 1 [file ijms-24-04368-s001.zip]

Archive with 3 entries (3 files):
- lopez_et_al_suppFigures.pdf
- lopez_et_al_suppFiguresCaptions.pdf
- lopez_et_al_suppTables.xlsx
